# Supplementary material for: Pre-Vaccination COVID-19 Vaccine Literacy in a Croatian Adult Population: A Cross-Sectional Study
Source: Int J Environ Res Public Health. 2021 Jul 2;18(13):7073. doi: 10.3390/ijerph18137073 (PMC8297136; doi:10.3390/ijerph18137073)
Supplement: Supplementary file 1 [file ijerph-18-07073-s001.zip]

Archive with 1 entries (1 files):
- ijerph-1243162-supplementary.pdf
